# Supplementary material for: Data in risk assessment of mega-city infrastructures related to land subsidence using improved trapezoidal FAHP
Source: Data Brief. 2019 Dec 17;28:105007. doi: 10.1016/j.dib.2019.105007 (PMC6939062; doi:10.1016/j.dib.2019.105007)
Supplement: Multimedia component 1 [file mmc1.zip]

Archive with 1 entries (1 files):
- DIB-D-19-02411_DataProfile.xml
