# Supplementary material for: Data in risk assessment of mega-city infrastructures related to land subsidence using improved trapezoidal FAHP
Source: Data Brief. 2019 Dec 17;28:105007. doi: 10.1016/j.dib.2019.105007 (PMC6939062; doi:10.1016/j.dib.2019.105007)
Supplement: Multimedia component 1 [file mmc1.zip › DIB-D-19-02411_DataProfile.xml]

<?xml version="1.0" encoding="utf-8" standalone="no"?>
<data>
  <datasets>
    <author>shuilong.shen@rmit.edu.au;suiryushen@163.com;slshen@sjtu.edu.cn;shensl@stu.edu.cn</author>
    <type>0</type>
    <dataset>
      <value>2</value>
      <reason>The data that has been used is confidential</reason>
      <comments />
    </dataset>
  </datasets>
</data>
